# Supplementary material for: Prediction of Hardenability Curves for Non-Boron Steels via a Combined Machine Learning Model
Source: Materials (Basel). 2022 Apr 26;15(9):3127. doi: 10.3390/ma15093127 (PMC9103254; doi:10.3390/ma15093127)
Supplement: Supplementary file 1 [file materials-15-03127-s001.zip]

Archive with 1 entries (1 files):
- materials-1651701-supplementary.pdf
